# Supplementary material for: The human middle ear in motion: 3D visualization and quantification using dynamic synchrotron-based X-ray imaging
Source: Commun Biol. 2024 Feb 7;7:157. doi: 10.1038/s42003-023-05738-6 (PMC10850498; doi:10.1038/s42003-023-05738-6)
Supplement: Supplementary file 8 — Supplementary Data 1 [file 42003_2023_5738_MOESM8_ESM.xlsx]

## Sheet: Figure1
Position along the yellow line [um]	Normalized grey value along the red line	Normalized grey value along the dark blue line	Normalized grey value along the pink line	Normalized grey value along the light blue line
0	0.804807	0.780066	0.647258	0.575735
2.75	0.801495	0.792896	0.634491	0.615363
5.5	0.816579	0.809129	0.622981	0.625974
8.25	0.827545	0.827195	0.643002	0.612076
11	0.835333	0.837493	0.665055	0.605503
13.75	0.843121	0.836708	0.670181	0.610855
16.5	0.854086	0.817464	0.653255	0.60879
19.25	0.858876	0.802627	0.635168	0.590196
22	0.845	0.805376	0.633137	0.579115
24.75	0.830812	0.814933	0.614083	0.582214
27.5	0.827768	0.819515	0.597253	0.578552
30.25	0.836854	0.816024	0.579843	0.598178
33	0.836944	0.810525	0.595319	0.631984
35.75	0.848402	0.812925	0.634587	0.629543
38.5	0.846075	0.811747	0.655963	0.61433
41.25	0.840748	0.806685	0.664087	0.604188
44	0.832513	0.800838	0.679853	0.597333
46.75	0.82844	0.803456	0.685946	0.596957
49.5	0.834661	0.809216	0.671632	0.603249
52.25	0.847104	0.807034	0.654319	0.608226
55	0.847149	0.805856	0.634201	0.584468
57.75	0.84048	0.808387	0.614373	0.550286
60.5	0.842583	0.804198	0.592804	0.562212
63.25	0.845493	0.808562	0.569494	0.590854
66	0.847328	0.800183	0.565819	0.631421
68.75	0.846075	0.803151	0.578392	0.650953
71.5	0.833721	0.818293	0.567366	0.649263
74.25	0.828664	0.824184	0.535545	0.635365
77	0.834572	0.814016	0.495116	0.61433
79.75	0.835914	0.806598	0.455847	0.585219
82.5	0.826426	0.802932	0.418416	0.558926
85.25	0.817966	0.800663	0.406616	0.555357
88	0.817384	0.802147	0.418126	0.567002
90.75	0.822979	0.787921	0.417835	0.570852
93.5	0.82656	0.775659	0.411355	0.557423
96.25	0.818817	0.772561	0.447432	0.552165
99	0.803554	0.782205	0.50382	0.572448
101.75	0.795408	0.790452	0.591063	0.556766
104.5	0.798675	0.783557	0.736048	0.530097
107.25	0.795363	0.781681	0.870394	0.490938
110	0.789858	0.789405	0.966244	0.448305
112.75	0.78659	0.801667	0.99942	0.408207
115.5	0.78377	0.806205	1	0.379191
118.25	0.790216	0.794161	0.978625	0.364823
121	0.793215	0.781375	0.939453	0.380881
123.75	0.781264	0.772342	0.904633	0.457789
126.5	0.761346	0.763048	0.902505	0.573481
129.25	0.738117	0.755324	0.916626	0.725139
132	0.721914	0.75528	0.907728	0.848812
134.75	0.719273	0.738087	0.86904	0.927693
137.5	0.728359	0.729752	0.865364	0.94422
140.25	0.768239	0.726872	0.86343	0.941215
143	0.84048	0.719934	0.866041	0.926848
145.75	0.920822	0.730581	0.857723	0.90863
148.5	0.976099	0.784037	0.843118	0.898019
151.25	0.99445	0.867953	0.847471	0.891633
154	0.986393	0.946675	0.877358	0.870316
156.75	0.97122	0.994545	0.888287	0.865903
159.5	0.960836	1	0.886836	0.89614
162.25	0.97037	0.987651	0.914499	0.898394
165	0.984111	0.974079	0.963053	0.898676
167.75	0.985364	0.973861	0.98733	0.895295
170.5	0.979948	0.97805	0.9882	0.890224
173.25	0.970459	0.969759	0.96963	0.871349
176	0.956226	0.950908	0.925912	0.86055
178.75	0.936264	0.930136	0.826579	0.86872
181.5	0.918494	0.916347	0.675791	0.880177
184.25	0.910393	0.908143	0.535642	0.897455
187	0.910527	0.899372	0.427701	0.942436
189.75	0.929908	0.902426	0.358835	0.974833
192.5	0.949288	0.906877	0.341426	0.980092
195.25	0.963924	0.903081	0.342296	1
198	0.974711	0.904739	0.355547	0.994272
200.75	0.976546	0.901641	0.375181	0.906376
203.5	0.976591	0.902644	0.406035	0.765518
206.25	0.979859	0.922281	0.459039	0.628885
209	0.992257	0.9441	0.506432	0.507747
211.75	1	0.955315	0.545701	0.407926
214.5	0.980351	0.958588	0.586904	0.357498
217.25	0.934563	0.969148	0.616791	0.37534
220	0.889267	0.97325	0.644937	0.40924
222.75	0.857757	0.962559	0.660896	0.417034
225.5	0.804673	0.929482	0.648128	0.4191
228.25	0.744741	0.868083	0.630719	0.441826
231	0.713947	0.79403	0.604314	0.504179
233.75	0.714394	0.731934	0.575201	0.563621
236.5	0.723167	0.698071	0.573073	0.619307
239.25	0.736684	0.689911	0.597543	0.639215
242	0.748277	0.705402	0.617758	0.60879
244.75	0.760093	0.729578	0.618242	0.581181
247.5	0.783726	0.74424	0.61621	0.587379
250.25	0.814475	0.746989	0.647258	0.594704
253	0.828977	0.753273	0.667956	0.600901
255.75	0.831931	0.776313	0.679756	0.620246
258.5	0.842225	0.786176	0.668537	0.615551
261.25	0.848671	0.774699	0.673083	0.622781
264	0.832065	0.769462	0.660799	0.622218
266.75	0.814475	0.780939	0.632943	0.60015
269.5	0.806732	0.790408	0.608956	0.589163
272.25	0.80982	0.786917	0.584099	0.603906
275	0.816489	0.785128	0.559532	0.633487
277.75	0.821234	0.792983	0.561466	0.649169
280.5	0.81998	0.795514	0.58613	0.645225
283.25	0.816713	0.782859	0.611955	0.62419
286	0.804404	0.781812	0.624625	0.599493
288.75	0.804941	0.782161	0.629945	0.588506
291.5	0.818459	0.794292	0.607022	0.603437
294.25	0.828261	0.800751	0.60886	0.61433
297	0.838466	0.800271	0.620273	0.605972
299.75	0.842091	0.79534	0.625399	0.588318
302.5	0.834035	0.802234	0.622497	0.579303
305.25	0.821994	0.815762	0.612245	0.606348
308	0.813714	0.816067	0.611665	0.646633
310.75	0.805613	0.810482	0.64513	0.662785
313.5	0.807045	0.803587	0.670761	0.643065
316.25	0.812461	0.801885	0.658381	0.616772
319	0.82647	0.806729	0.649386	0.598084
321.75	0.836496	0.817813	0.64571	0.603061
324.5	0.849521	0.823922	0.638166	0.624566
327.25	0.860084	0.822002	0.631299	0.646633
330	0.860308	0.815456	0.624722	0.636116
332.75	0.847596	0.813405	0.609924	0.615269
335.5	0.830409	0.814453	0.612922	0.608696
338.25	0.823113	0.817595	0.607409	0.608226
341	0.828574	0.815893	0.590192	0.605315
343.75	0.831707	0.811747	0.579553	0.595643
346.5	0.835556	0.807689	0.581778	0.585407
349.25	0.839764	0.806729	0.593771	0.573481
352	0.822084	0.808344	0.594835	0.571791
354.75	0.819712	0.799921	0.600445	0.582402
357.5	0.810939	0.788794	0.607022	0.588882
360.25	0.803196	0.792241	0.622594	0.582872
363	0.803196	0.794161	0.616597	0.58813
365.75	0.807716	0.788968	0.609343	0.591699
368.5	0.8164	0.784386	0.62211	0.581275
371.25	0.819533	0.786699	0.628784	0.576768
374	0.820517	0.792067	0.607602	0.579679
376.75	0.822487	0.792023	0.576652	0.583811
379.5	0.823606	0.794074	0.581391	0.60616
382.25	18387	18412	6329	6402

## Sheet: Figure3
B-Fresh3 - Malleus 128 Hz - 120 dB		Translation (vector and norm)				Rotation (axis and angle)
Sub-volume	phase of motion	T_x [um]	T_y [um]	T_z [um]	T_norm [um]	Rot_x	Rot_x	Rot_x	Rot_angle [°]
SV 1	p0	-0.0009	-0.0004	0.0015	0.0018	0.1887	-0.8001	-0.5694	0.0002
SV 1	p1	-0.0409	-0.0063	0.4934	0.4951	0.9013	-0.3953	-0.1774	0.0146
SV 1	p2	-0.0328	-0.0819	0.8155	0.8203	0.5981	-0.7148	-0.3624	0.0247
SV 1	p3	-0.0818	-0.0741	0.8568	0.8639	0.6928	-0.6222	-0.3646	0.0263
SV 1	p4	-0.0357	-0.1218	0.6559	0.6681	0.6315	-0.6578	-0.4105	0.0233
SV 1	p5	-0.0385	0.0057	0.1351	0.1406	-0.1361	-0.8157	-0.5622	0.0072
SV 1	p6	0.0362	0.0586	-0.4475	0.4528	-0.3943	0.8929	-0.2171	0.0175
SV 1	p7	0.0436	0.0864	-0.731	0.7374	-0.7426	0.6371	0.2065	0.0233
SV 1	p8	0.0429	0.0704	-0.7529	0.7574	-0.6719	0.7227	0.1621	0.0247
SV 1	p9	NaN	NaN	NaN	NaN	NaN	NaN	NaN	NaN
SV 2	p0	0.0022	-0.0046	0.0124	0.0134	0.9202	-0.3022	-0.2489	0.0003
SV 2	p1	0.209	-0.1644	0.4479	0.5209	0.09	-0.7312	-0.6762	0.0204
SV 2	p2	0.3687	-0.3668	0.7782	0.936	0.1939	-0.6525	-0.7325	0.0334
SV 2	p3	0.4273	-0.3797	0.778	0.9654	0.2324	-0.6695	-0.7056	0.032
SV 2	p4	0.2195	-0.2674	0.5736	0.6698	0.2704	-0.7152	-0.6445	0.0222
SV 2	p5	0.109	-0.0491	-0.0187	0.121	0.3148	0.1436	-0.9382	0.0028
SV 2	p6	-0.1809	0.2492	-0.4548	0.5493	-0.327	0.5536	0.7659	0.0161
SV 2	p7	-0.2381	0.2443	-0.7549	0.8284	-0.3632	0.6699	0.6475	0.0248
SV 2	p8	-0.4724	0.4757	-0.8127	1.0535	-0.1904	0.61	0.7692	0.0363
SV 2	p9	-0.1567	0.1354	-0.4212	0.4694	-0.3283	0.5913	0.7366	0.0157
SV 3	p0	-0.0031	-0.0061	0.002	0.0071	0.932	-0.3331	0.1426	0.0005
SV 3	p1	0.0576	-0.0338	0.5105	0.5148	0.7255	-0.277	-0.6301	0.0138
SV 3	p2	0.1547	-0.0859	0.7819	0.8017	0.6661	-0.1789	-0.7241	0.0209
SV 3	p3	NaN	NaN	NaN	NaN	NaN	NaN	NaN	NaN
SV 3	p4	0.024	-0.0928	0.6384	0.6455	0.7828	-0.5928	-0.1891	0.0161
SV 3	p5	-0.0328	-0.076	0.1704	0.1894	0.8137	-0.1243	0.5679	0.0127
SV 3	p6	-0.1121	0.0714	-0.4101	0.4311	-0.1853	0.1686	0.9681	0.0202
SV 3	p7	-0.1725	0.0393	-0.7198	0.7412	-0.3612	0.1255	0.924	0.0253
SV 3	p8	-0.1963	0.0577	-0.6923	0.7219	-0.3641	0.0702	0.9287	0.0235
SV 3	p9	-0.0998	0.001	-0.4824	0.4926	-0.3796	0.1055	0.9191	0.0147
SV 4	p0	NaN	NaN	NaN	NaN	NaN	NaN	NaN	NaN
SV 4	p1	NaN	NaN	NaN	NaN	NaN	NaN	NaN	NaN
SV 4	p2	NaN	NaN	NaN	NaN	NaN	NaN	NaN	NaN
SV 4	p3	-0.7434	0.59	0.4615	1.0553	0.6451	-0.7065	0.2911	0.0146
SV 4	p4	-0.4105	0.3111	0.2375	0.5672	0.6504	-0.7445	0.1504	0.0096
SV 4	p5	NaN	NaN	NaN	NaN	NaN	NaN	NaN	NaN
SV 4	p6	NaN	NaN	NaN	NaN	NaN	NaN	NaN	NaN
SV 4	p7	0.5286	-0.299	-0.8376	1.0346	0.1036	0.9746	0.1986	0.0297
SV 4	p8	NaN	NaN	NaN	NaN	NaN	NaN	NaN	NaN
SV 4	p9	NaN	NaN	NaN	NaN	NaN	NaN	NaN	NaN
SV 5	p0	0.0029	-0.0066	0.0143	0.016	0.9975	0.0661	0.0246	0.0004
SV 5	p1	-0.1187	-0.0177	0.4423	0.4583	0.3621	-0.8274	-0.4294	0.0132
SV 5	p2	-0.0905	-0.1486	0.7452	0.7652	0.3315	-0.7585	-0.5611	0.0242
SV 5	p3	-0.121	-0.0841	0.7435	0.758	0.4127	-0.8083	-0.4199	0.0214
SV 5	p4	-0.056	-0.1431	0.5715	0.5918	0.369	-0.8227	-0.4325	0.0181
SV 5	p5	-0.1307	0.0655	0.1159	0.1866	0.1324	-0.8814	0.4535	0.0055
SV 5	p6	-0.004	0.1308	-0.31	0.3365	-0.652	0.3214	0.6867	0.0084
SV 5	p7	-0.0445	0.1662	-0.5981	0.6223	-0.4413	0.6062	0.6616	0.0187
SV 5	p8	0.0033	0.175	-0.6237	0.6478	-0.4123	0.5987	0.6867	0.0201
SV 5	p9	0.0422	0.0417	-0.3903	0.3948	-0.4825	0.6532	0.5835	0.0115
SV 6	p0	0.0012	-0.0146	0.0277	0.0313	0.7602	-0.5376	-0.3648	0.0004
SV 6	p1	-0.3898	0.295	0.3725	0.6146	0.4	-0.8969	0.1884	0.0096
SV 6	p2	-0.5816	0.3558	0.8647	1.1012	0.4222	-0.906	0.0285	0.0192
SV 6	p3	-0.3975	0.2533	0.6161	0.7757	0.4887	-0.8708	0.0532	0.0161
SV 6	p4	-0.2433	0.1206	0.4945	0.5641	0.5243	-0.8509	0.0319	0.0126
SV 6	p5	0.0125	-0.0272	0.0448	0.0538	0.7787	-0.6242	0.0626	0.0022
SV 6	p6	0.1248	-0.1256	-0.28	0.3313	-0.5869	0.8043	0.0934	0.0068
SV 6	p7	0.4829	-0.3721	-0.5412	0.8152	-0.4696	0.8586	-0.2055	0.014
SV 6	p8	0.5326	-0.3959	-0.6896	0.957	-0.4008	0.9147	-0.0524	0.016
SV 6	p9	0.4578	-0.3584	-0.3888	0.6994	-0.392	0.8567	-0.3353	0.0104
SV 7	p0	0.0041	0.0054	0.0033	0.0075	-0.1108	0.5717	-0.813	0.0004
SV 7	p1	-0.2015	-0.0716	0.2381	0.3201	0.7335	-0.4773	-0.4838	0.0292
SV 7	p2	NaN	NaN	NaN	NaN	NaN	NaN	NaN	NaN
SV 7	p3	NaN	NaN	NaN	NaN	NaN	NaN	NaN	NaN
SV 7	p4	-0.2361	-0.3079	0.2748	0.4754	0.7132	-0.6685	-0.2109	0.0358
SV 7	p5	0.0489	-0.2559	0.072	0.2703	0.7485	-0.328	0.5763	0.013
SV 7	p6	0.3137	-0.1263	-0.2166	0.4016	-0.4112	0.3923	0.8228	0.0343
SV 7	p7	NaN	NaN	NaN	NaN	NaN	NaN	NaN	NaN
SV 7	p8	0.544	-0.034	-0.1868	0.5761	-0.5431	0.5929	0.5946	0.0537
SV 7	p9	NaN	NaN	NaN	NaN	NaN	NaN	NaN	NaN

## Sheet: Figure6
B-Fresh3 - Malleus | 128 Hz - 120 dB		Displacement vector - malleus umbo			Displacement vector - malleus IMJ			Displacement vector - incus IMJ			Displacement vector - incus LP			Displacement vector - stapes head			Displacement vector - stapes footplate
Point	phase of motion	D_x [um]	D_y [um]	D_z [um]	D_x [um]	D_y [um]	D_z [um]	D_x [um]	D_y [um]	D_z [um]	D_x [um]	D_y [um]	D_z [um]	D_x [um]	D_y [um]	D_z [um]	D_x [um]	D_y [um]	D_z [um]
POI 1	p0	-0.0135	-0.0056	-0.0279	0.00549674	-0.0126219	0.0155864	0.00508864	0.00253884	-0.00684739	0.0113259	0.0170712	0.0366207	0	0	0	0	0	0
POI 1	p1	-0.7176	-0.2382	-1.1901	0.180582	-0.600798	0.708164	0.535915	-0.41761	0.430889	-0.438456	-0.110748	-0.812947	-0.299929	-0.39863	-0.550646	-0.069153	-0.487112	-0.746056
POI 1	p2	-1.255	-0.0712	-1.825	0.309434	-0.842758	0.699915	0.931166	-0.517226	0.542023	-0.116262	-0.451332	-1.36375	-0.50136	-0.739525	-0.852334	-0.0658215	-0.862349	-1.20025
POI 1	p3	-0.8418	-0.4247	-1.7354	0.0234066	-0.642401	0.82968	0.565837	-0.475353	0.814204	-0.601447	-0.614521	-1.76793	-0.525882	-0.835134	-1.10043	0.0647392	-0.708311	-1.43324
POI 1	p4	-0.7768	-0.2966	-1.4405	-0.00678984	-0.482041	0.888785	0.182393	-0.160822	0.583189	-0.338904	-0.562701	-1.30134	-0.438482	-0.608777	-1.02476	1.01532	-0.00127794	-1.70459
POI 1	p5	-0.2124	-0.1858	-0.4557	-0.152569	-0.0703136	0.451165	-0.0797444	-0.00949709	0.1417	-0.259999	0.0788148	-0.0204075	-0.31513	-0.00167234	-0.354013	0.502424	0.744217	-0.544671
POI 1	p6	0.8735	0.0137	1.0363	-0.36109	0.677628	-0.642166	-0.374346	0.236636	-0.383521	0.0514823	0.485639	0.983985	0.650151	0.0348721	0.526187	-0.0231187	0.348729	1.12231
POI 1	p7	1.1121	0.1369	1.6481	-0.266218	0.795238	-0.688275	-0.650458	0.478075	-0.713787	0.264271	0.855603	1.8843	0.546727	0.819774	0.937523	0.0463433	0.636555	1.18336
POI 1	p8	1.468	0.0453	1.7995	-0.544791	1.10117	-1.08302	-0.97101	0.506147	-0.455051	-0.0653877	0.526604	1.35747	0.4826	0.711245	0.784941	0.0948704	0.762426	1.06695
POI 1	p9	0.6354	0.0894	0.948	-0.265326	0.561208	-0.347522	-0.556298	0.363272	-0.362901	0.0563289	0.409148	0.93235	0.300234	0.421291	0.5425	0.130699	0.425925	0.65742
POI 2	p0	-0.014	-0.0051	-0.0292	0.006631	-0.0138534	0.0187727	0.00596945	0.003689	-0.00549675	0.0113826	0.0171862	0.0369248	0	0	0	0	0	0
POI 2	p1	-0.7327	-0.2222	-1.2382	0.227519	-0.651794	0.859681	0.500884	-0.415226	0.393666	-0.457297	-0.121108	-0.82288	-0.209192	-0.441772	-0.63687	0.0689024	-0.299898	-0.592889
POI 2	p2	-1.2854	-0.0483	-1.8849	0.394324	-0.935	0.905709	0.894585	-0.538885	0.494871	-0.136621	-0.466494	-1.38748	-0.344504	-0.811361	-1.01063	0.16917	-0.543761	-0.927824
POI 2	p3	-0.8457	-0.4085	-1.7959	0.0605025	-0.682737	1.03916	0.501235	-0.50714	0.733136	-0.62182	-0.627743	-1.78529	-0.345478	-0.899839	-1.3422	0.325873	-0.354282	-1.17678
POI 2	p4	-0.7815	-0.2811	-1.4975	0.0271787	-0.51897	1.07673	0.135751	-0.196972	0.520137	-0.346273	-0.568413	-1.31066	-0.417018	-0.543385	-1.29681	0.904962	-0.151227	-1.1708
POI 2	p5	-0.2066	-0.1814	-0.4793	-0.154652	-0.068059	0.522817	-0.0929016	-0.00302015	0.129635	-0.262835	0.0792143	-0.0154911	-0.554651	0.18179	-0.358396	-0.00766919	0.0516606	-0.391671
POI 2	p6	0.9022	-0.0043	1.0779	-0.431771	0.75433	-0.777114	-0.3596	0.270227	-0.356	0.05977	0.495726	1.00644	0.499663	0.107762	0.664331	-0.221962	0.0787278	0.649186
POI 2	p7	1.1358	0.1174	1.7013	-0.33868	0.873848	-0.881141	-0.598528	0.526386	-0.640869	0.280101	0.86937	1.90919	0.390626	0.871654	1.15953	-0.180251	0.329031	0.995404
POI 2	p8	1.5119	0.0164	1.8691	-0.657776	1.22373	-1.31674	-0.942906	0.533463	-0.415181	-0.0474462	0.541788	1.38431	0.338447	0.773962	0.940861	-0.122032	0.46805	0.847103
POI 2	p9	0.6548	0.0765	0.979	-0.315709	0.615888	-0.452776	-0.534698	0.383389	-0.332557	0.0682143	0.419146	0.949934	0.220898	0.455705	0.62872	0.00678469	0.257793	0.568852
POI 3	p0	-0.0132	-0.0053	-0.0275	0.00514025	-0.0141775	0.0160033	0.00558421	0.00379039	-0.00287944	0.0109976	0.0169082	0.0375274	0	0	0	0	0	0
POI 3	p1	-0.6998	-0.2306	-1.1767	0.165812	-0.6652	0.791811	0.437993	-0.398664	0.316194	-0.412851	-0.0552532	-0.835342	-0.270987	-0.406958	-0.572038	0.240561	-0.110888	-0.451665
POI 3	p2	-1.2259	-0.0634	-1.8083	0.282708	-0.959247	0.83383	0.825687	-0.520726	0.358315	-0.0890058	-0.379783	-1.37349	-0.449648	-0.752103	-0.891245	0.461342	-0.222122	-0.67815
POI 3	p3	-0.8198	-0.4152	-1.7186	0.0117132	-0.693336	0.967927	0.45305	-0.494429	0.579161	-0.565092	-0.557089	-1.82384	-0.462289	-0.833967	-1.15318	0.650539	0.00312899	-0.970021
POI 3	p4	-0.7578	-0.2872	-1.4245	-0.0174908	-0.528673	1.00222	0.135579	-0.196913	0.414785	-0.31821	-0.546517	-1.35181	-0.367411	-0.571241	-1.09439	0.767671	-0.302626	-0.669966
POI 3	p5	-0.2081	-0.181	-0.449	-0.151917	-0.0674632	0.487246	-0.0965248	-0.00206665	0.132574	-0.25359	0.0792035	-0.0412588	-0.326036	0.0531775	-0.36118	-0.642026	-0.647604	-0.225675
POI 3	p6	0.8527	0.0083	1.0247	-0.338898	0.774532	-0.721292	-0.33144	0.262832	-0.246612	0.0404382	0.445449	0.975314	0.588823	0.0575893	0.569977	-0.469261	-0.193877	0.173873
POI 3	p7	1.0851	0.1303	1.6334	-0.243485	0.894555	-0.825103	-0.562341	0.5169	-0.470327	0.235484	0.801704	1.91912	0.492198	0.814536	0.983942	-0.462053	0.0185312	0.85755
POI 3	p8	1.4328	0.0365	1.7801	-0.509346	1.25603	-1.22933	-0.87911	0.516703	-0.276326	-0.0880563	0.45716	1.35442	0.435657	0.719269	0.821221	-0.391773	0.170832	0.654212
POI 3	p9	0.6195	0.0855	0.9393	-0.249505	0.630286	-0.414438	-0.494647	0.372862	-0.236676	0.0403446	0.364236	0.934766	0.276411	0.424461	0.561183	-0.147308	0.088039	0.49828
POI 4	p0	-0.0123	-0.0057	-0.0254	0.00669582	-0.0121682	0.017673	0.00586808	0.00410466	-0.00274346	0.0100737	0.0159232	0.0372859	0	0	0	0	0	0
POI 4	p1	-0.6623	-0.2471	-1.0952	0.230217	-0.582022	0.749711	0.484343	-0.347357	0.318248	-0.418067	-0.0650986	-0.832045	-0.329196	-0.423753	-0.566736	0.118694	-0.345512	-0.664878
POI 4	p2	-1.158	-0.0932	-1.7038	0.399216	-0.8088	0.737996	0.876464	-0.464521	0.402596	-0.0961832	-0.370801	-1.39346	-0.548705	-0.780676	-0.879679	0.253884	-0.621398	-1.05975
POI 4	p3	-0.7901	-0.4282	-1.6128	0.0626536	-0.627554	0.866698	0.488576	-0.455101	0.567651	-0.538343	-0.537259	-1.80739	-0.57235	-0.865708	-1.10214	0.419983	-0.440576	-1.37408
POI 4	p4	-0.7306	-0.2991	-1.3264	0.0291425	-0.468449	0.931574	0.135718	-0.196759	0.3902	-0.280326	-0.517101	-1.32997	-0.320773	-0.557774	-1.08824	0.86496	-0.11472	-1.39925
POI 4	p5	-0.2098	-0.1803	-0.4094	-0.154769	-0.0711465	0.473953	-0.0938542	0.000888645	0.102815	-0.24482	0.0734739	-0.0225629	-0.110815	0.115399	-0.39127	-0.191919	0.220235	-0.399155
POI 4	p6	0.7962	0.033	0.9535	-0.43579	0.649354	-0.674989	-0.352188	0.239854	-0.304626	0.0435372	0.421644	1.00562	0.672743	0.0818306	0.609085	-0.293827	0.144478	0.77054
POI 4	p7	1.0271	0.1557	1.5388	-0.342784	0.766258	-0.71373	-0.588991	0.487391	-0.494663	0.212608	0.766925	1.92445	0.587813	0.842161	0.927125	-0.262115	0.403892	1.17534
POI 4	p8	1.3425	0.076	1.6597	-0.664174	1.05598	-1.13149	-0.926111	0.464652	-0.339094	-0.0767185	0.442951	1.38599	0.527173	0.745704	0.799684	-0.200377	0.539727	0.975789
POI 4	p9	0.5792	0.1032	0.8854	-0.318576	0.541055	-0.368422	-0.524155	0.340187	-0.273827	0.044241	0.352897	0.952638	0.328681	0.439555	0.542375	-0.0379522	0.298738	0.63914
POI 5	p0	-0.0131	-0.0049	-0.0274	0.00609267	-0.0126659	0.0168201	0.00723804	0.00627577	0.00138592	0.0088981	0.0148046	0.0376936	0	0	0	0	0	0
POI 5	p1	-0.6938	-0.2155	-1.1925	0.215836	-0.609221	0.773193	0.363111	-0.350438	0.199246	-0.395389	-0.0252486	-0.843819	-0.267375	-0.35715	-0.517525	0.040106	-0.27769	-0.555947
POI 5	p2	-1.215	-0.0361	-1.8353	0.367528	-0.868908	0.790263	0.747116	-0.514692	0.214473	-0.0734947	-0.298012	-1.41229	-0.443483	-0.667337	-0.792745	0.120175	-0.505963	-0.860014
POI 5	p3	-0.815	-0.4032	-1.7466	0.0659145	-0.642544	0.92184	0.322859	-0.52228	0.322822	-0.475643	-0.466364	-1.83152	-0.455427	-0.739764	-1.03144	0.271443	-0.312267	-1.07337
POI 5	p4	-0.7534	-0.2763	-1.4468	0.0300368	-0.480859	0.970414	0.0456157	-0.266495	0.213795	-0.224403	-0.473586	-1.34727	-0.370219	-0.611124	-0.913321	0.928089	-0.169	-1.05421
POI 5	p5	-0.2084	-0.1817	-0.4556	-0.14473	-0.0605602	0.48157	-0.122321	0.0129374	0.0915303	-0.230147	0.0681613	-0.0235202	-0.339275	-0.13101	-0.332301	0.0988786	-0.0304015	-0.389653
POI 5	p6	0.8437	-0.0144	1.0401	-0.403064	0.701502	-0.700539	-0.299719	0.308088	-0.165956	0.0345131	0.362224	1.01965	0.583679	-0.0142305	0.441691	-0.180406	0.0467187	0.589773
POI 5	p7	1.0758	0.107	1.6617	-0.319884	0.817615	-0.774064	-0.457964	0.585001	-0.243296	0.161442	0.684418	1.94946	0.486324	0.732746	0.880689	-0.132912	0.292588	0.900476
POI 5	p8	1.4183	0.0002	1.8092	-0.615606	1.13885	-1.18504	-0.81747	0.525145	-0.157287	-0.0907969	0.366876	1.40432	0.430028	0.640969	0.732912	-0.0767261	0.433156	0.78035
POI 5	p9	0.6131	0.0693	0.9527	-0.297197	0.578081	-0.393569	-0.448321	0.383886	-0.144987	0.0306543	0.301573	0.965584	0.273186	0.379737	0.518284	0.0326559	0.237859	0.531972
POI 6	p0	-0.0132	-0.0057	-0.0272	0.00554253	-0.0140232	0.0167018	0.00638471	0.00496902	-0.000944176				0	0	0	0	0	0
POI 6	p1	-0.7005	-0.2471	-1.1508	0.164917	-0.647879	0.762234	0.420511	-0.359849	0.265011				-0.266286	-0.481036	-0.6573	0.0449827	-0.302225	-0.585565
POI 6	p2	-1.2271	-0.0932	-1.7689	0.290491	-0.909832	0.773681	0.808023	-0.49831	0.308922				-0.440005	-0.877092	-1.04513	0.126217	-0.549176	-0.914469
POI 6	p3	-0.8203	-0.4282	-1.678	-0.0132461	-0.690443	0.904799	0.408376	-0.492524	0.461772				-0.44744	-0.962625	-1.34014	0.272551	-0.374109	-1.15808
POI 6	p4	-0.7583	-0.2991	-1.3904	-0.0368754	-0.5282	0.956011	0.0969725	-0.226753	0.317689				-0.307528	-0.49104	-1.37862	0.838165	-0.177509	-1.14714
POI 6	p5	-0.2081	-0.1803	-0.4375	-0.167459	-0.0837772	0.47668	-0.106761	0.00542183	0.104711				-0.278565	0.343408	-0.409254	-0.00687719	0.0383266	-0.389749
POI 6	p6	0.8537	0.0331	1.0007	-0.355928	0.72988	-0.690408	-0.324387	0.274171	-0.229693				0.568701	0.171654	0.775167	-0.169618	0.0723173	0.635041
POI 6	p7	1.0861	0.1557	1.594	-0.243307	0.852256	-0.75761	-0.525944	0.535751	-0.377573				0.47967	0.923395	1.14129	-0.134602	0.350093	0.97877
POI 6	p8	1.4344	0.076	1.7365	-0.530382	1.18545	-1.16673	-0.867523	0.501973	-0.243934				0.427225	0.832301	0.95819	-0.0831223	0.476326	0.834482
POI 6	p9	0.6203	0.1032	0.9195	-0.258414	0.598699	-0.385232	-0.484096	0.366075	-0.20809				0.273628	0.488065	0.626983	0.0262855	0.263809	0.562223
POI 7	p0	-0.0139	-0.0044	-0.0295										0	0	0
POI 7	p1	-0.7159	-0.2017	-1.2473										-0.26747	-0.414425	-0.581897
POI 7	p2	-1.2612	-0.0229	-1.8968										-0.441996	-0.763729	-0.908678
POI 7	p3	-0.8166	-0.3852	-1.8079										-0.449635	-0.836638	-1.16761
POI 7	p4	-0.7571	-0.2583	-1.5085										-0.306461	-0.544376	-1.12937
POI 7	p5	-0.1972	-0.1721	-0.4837										-0.274025	0.0970937	-0.37278
POI 7	p6	0.889	-0.023	1.0859										0.570495	0.0756072	0.603163
POI 7	p7	1.1107	0.0959	1.7121										0.481696	0.814017	0.993534
POI 7	p8	1.4868	-0.0141	1.8827										0.429155	0.727589	0.834673
POI 7	p9	0.6433	0.063	0.9851										0.274718	0.428255	0.566101
POI 8	p0	-0.0126	-0.0048	-0.0267										0	0	0
POI 8	p1	-0.6646	-0.2188	-1.1447										-0.299262	-0.373013	-0.522114
POI 8	p2	-1.1684	-0.0539	-1.7672										-0.496081	-0.693248	-0.799442
POI 8	p3	-0.776	-0.3987	-1.6769										-0.509716	-0.758301	-1.01016
POI 8	p4	-0.72	-0.2707	-1.386										-0.280898	-0.577524	-0.937795
POI 8	p5	-0.1994	-0.1714	-0.4335										-0.156353	-0.055974	-0.361195
POI 8	p6	0.8118	0.0027	0.9968										0.616396	0.0159095	0.493968
POI 8	p7	1.0315	0.1223	1.5961										0.53398	0.746043	0.851741
POI 8	p8	1.3633	0.027	1.7328										0.479191	0.662509	0.729921
POI 8	p9	0.5882	0.0814	0.9181										0.303287	0.391079	0.510119
POI 9	p0	-0.0114	-0.0053	-0.0239
POI 9	p1	-0.6156	-0.2393	-1.0401
POI 9	p2	-1.0798	-0.0909	-1.6333
POI 9	p3	-0.7373	-0.4149	-1.5415
POI 9	p4	-0.6845	-0.2856	-1.2601
POI 9	p5	-0.2016	-0.1704	-0.3826
POI 9	p6	0.7381	0.0335	0.9055
POI 9	p7	0.956	0.1538	1.4753
POI 9	p8	1.2455	0.0762	1.5784
POI 9	p9	0.5357	0.1033	0.849
POI 10	p0	-0.0124	-0.0044	-0.0266
POI 10	p1	-0.6555	-0.199	-1.1639
POI 10	p2	-1.152	-0.0181	-1.8007
POI 10	p3	-0.7689	-0.3831	-1.7117
POI 10	p4	-0.7134	-0.2564	-1.4133
POI 10	p5	-0.1998	-0.1722	-0.4413
POI 10	p6	0.7981	-0.0271	1.0155
POI 10	p7	1.0176	0.0918	1.6316
POI 10	p8	1.3415	-0.0206	1.7686
POI 10	p9	0.5785	0.0601	0.9346
POI 11	p0	-0.0126	-0.0053	-0.0263
POI 11	p1	-0.6653	-0.2403	-1.1107
POI 11	p2	-1.1696	-0.0927	-1.7153
POI 11	p3	-0.7766	-0.4157	-1.6236
POI 11	p4	-0.7205	-0.2863	-1.341
POI 11	p5	-0.1994	-0.1704	-0.4184
POI 11	p6	0.8128	0.035	0.9652
POI 11	p7	1.0326	0.1554	1.5444
POI 11	p8	1.3649	0.0786	1.6755
POI 11	p9	0.5889	0.1044	0.892

## Sheet: Figure7a-g
B-Fresh3 | 128 Hz
Displacement @ 110 dB
Malleus umbo	p0	p1	p2	p3	p4	p5	p6	p7	p8	p9	Amplitude
POI 1	-0.0178168	0.499303	1.58126	1.13556	0.888005	0.483051	-0.822149	-1.3977	-1.13293	-0.785923	1.355
POI 2	-0.0190591	0.508166	1.65195	1.18327	0.918984	0.501474	-0.848927	-1.44575	-1.17131	-0.814343	1.40544
POI 3	-0.0174623	0.487554	1.54766	1.11039	0.871973	0.474349	-0.803913	-1.36882	-1.11311	-0.769286	1.32719
POI 4	-0.0157732	0.460204	1.41809	1.01948	0.812534	0.441673	-0.746769	-1.2706	-1.03953	-0.712776	1.22868
POI 5	-0.0169774	0.494224	1.55519	1.11713	0.877908	0.474876	-0.810253	-1.38125	-1.1202	-0.774247	1.33633
POI 6	-0.0177077	0.478585	1.52476	1.09323	0.859067	0.469504	-0.79136	-1.34548	-1.09745	-0.757844	1.30679
POI 7	-0.0192781	0.496689	1.64562	1.17538	0.91439	0.500105	-0.838618	-1.43289	-1.16553	-0.807408	1.39546
POI 8	-0.0168144	0.462448	1.47632	1.05694	0.837541	0.456136	-0.765059	-1.30675	-1.07057	-0.733895	1.26784
POI 9	-0.0146153	0.427807	1.30872	0.939765	0.760905	0.413917	-0.69141	-1.18043	-0.975684	-0.661052	1.14086
POI 10	-0.0161317	0.471236	1.48396	1.06431	0.844378	0.456037	-0.772645	-1.32179	-1.07871	-0.73946	1.27834
POI 11	-0.0171226	0.45067	1.4457	1.03416	0.820346	0.449625	-0.748439	-1.27576	-1.04972	-0.718751	1.24072
Mean	-0.0171599	0.476081	1.51266	1.08451	0.855094	0.465522	-0.785413	-1.33884	-1.09225	-0.752271	1.29842
Incus LP	p0	p1	p2	p3	p4	p5	p6	p7	p8	p9	Amplitude
POI 1	-0.0457861	0.697304	1.24476	1.29936	1.05132	-0.326451	-0.892509	-1.13426	-0.852712	-0.629942	1.24763
POI 2	-0.0462857	0.715419	1.27192	1.32382	1.05977	-0.333756	-0.912105	-1.1651	-0.885402	-0.651396	1.27757
POI 3	-0.0458512	0.70525	1.28081	1.3144	1.07871	-0.314809	-0.873605	-1.10604	-0.840235	-0.622607	1.25038
POI 4	-0.0454509	0.716579	1.28242	1.31234	1.03877	-0.320633	-0.893224	-1.14475	-0.892593	-0.649046	1.26998
POI 5	-0.0450039	0.729222	1.3059	1.31655	1.02194	-0.31485	-0.892265	-1.15204	-0.925857	-0.663341	1.28406
Mean	-0.0456755	0.712755	1.27716	1.31329	1.0501	-0.3221	-0.892741	-1.14044	-0.87936	-0.643266	1.26593
Stapes FP	p0	p1	p2	p3	p4	p5	p6	p7	p8	p9	Amplitude
POI 1	0.0111755	0.510697	1.02569	1.53432	1.59336	1.49512	-0.994337	-1.38022	-0.899032	-0.584194	1.41336
POI 2	0.00621849	0.337356	0.712022	0.99626	1.39742	0.860154	-0.576097	-0.849954	-0.597321	-0.357988	0.964778
POI 3	-0.00666473	0.384232	0.842522	1.26073	1.37354	0.764234	-0.883455	-1.08341	-0.684521	-0.3675	1.11445
POI 4	0.00520661	0.454334	0.938626	1.25677	1.60116	1.05785	-0.748843	-1.07958	-0.812318	-0.474213	1.21579
POI 5	0.00686262	0.275587	0.591939	0.861029	1.30017	0.775131	-0.497531	-0.73639	-0.484929	-0.297995	0.838537
POI 6	0.00594197	0.325835	0.683814	0.921287	1.32133	0.806015	-0.504242	-0.768987	-0.574631	-0.345725	0.904945
Mean	0.00479008	0.38134	0.799101	1.1384	1.43116	0.95975	-0.700751	-0.98309	-0.675459	-0.404603	1.07531
Displacement @ 120 dB
Malleus umbo	p0	p1	p2	p3	p4	p5	p6	p7	p8	p9	Amplitude
POI 1	0.0314535	1.41001	2.21602	1.975	1.66321	0.535969	-1.35539	-1.99294	-2.32276	-1.14469	2.27608
POI 2	0.0327989	1.45577	2.28199	2.0267	1.71241	0.552552	-1.40564	-2.04898	-2.40407	-1.1803	2.34585
POI 3	0.0309372	1.38834	2.18561	1.94881	1.63887	0.526965	-1.33312	-1.96526	-2.28539	-1.12845	2.24297
POI 4	0.0287464	1.30349	2.06218	1.84625	1.54353	0.494114	-1.24267	-1.85668	-2.13598	-1.06302	2.11132
POI 5	0.0307901	1.39638	2.20133	1.96909	1.65441	0.532899	-1.33928	-1.98243	-2.29887	-1.13501	2.26002
POI 6	0.0307869	1.36971	2.15486	1.91623	1.61169	0.516949	-1.31579	-1.9351	-2.25363	-1.11389	2.2099
POI 7	0.0328548	1.45222	2.27788	2.02081	1.70753	0.549975	-1.40358	-2.04306	-2.39898	-1.17823	2.34034
POI 8	0.0298871	1.34163	2.11919	1.89032	1.58511	0.507046	-1.2855	-1.90435	-2.20495	-1.09339	2.1707
POI 9	0.0270357	1.23211	1.96013	1.7584	1.46221	0.464888	-1.16864	-1.76465	-2.01208	-1.00917	2.00103
POI 10	0.029639	1.35052	2.13769	1.91516	1.60375	0.51415	-1.29191	-1.92512	-2.21996	-1.10082	2.19075
POI 11	0.0296749	1.31678	2.07819	1.84715	1.54901	0.493815	-1.26228	-1.86424	-2.16248	-1.07397	2.12666
Mean	0.0304186	1.36518	2.15228	1.91945	1.61198	0.517211	-1.30944	-1.9348	-2.24538	-1.11099	2.20687
Malleus IMJ	p0	p1	p2	p3	p4	p5	p6	p7	p8	p9	Amplitude
POI 1	0.0207957	0.946078	1.13836	1.04957	1.01111	0.481426	-1.00097	-1.0849	-1.63778	-0.711423	1.36805
POI 2	0.0242549	1.10257	1.36016	1.24485	1.19558	0.549443	-1.16591	-1.28636	-1.91415	-0.82704	1.61164
POI 3	0.0219893	1.04735	1.30206	1.19069	1.13325	0.51482	-1.11131	-1.24109	-1.82983	-0.794526	1.54133
POI 4	0.0224774	0.976636	1.1654	1.07187	1.04313	0.503634	-1.03305	-1.10185	-1.68419	-0.727987	1.4027
POI 5	0.0219194	1.00775	1.23069	1.12561	1.08343	0.506482	-1.0702	-1.17047	-1.75507	-0.759868	1.46831
POI 6	0.0225016	1.01388	1.22913	1.13822	1.09285	0.512137	-1.06587	-1.16598	-1.74581	-0.757379	1.46897
Mean	0.0223231	1.01571	1.23763	1.1368	1.09323	0.511324	-1.07455	-1.17511	-1.76114	-0.763037	1.47683
Incus IMJ	p0	p1	p2	p3	p4	p5	p6	p7	p8	p9	Amplitude
POI 1	-0.00890094	0.80453	1.19515	1.09957	0.631855	0.162875	-0.58585	-1.07756	-1.1858	-0.757054	1.19423
POI 2	-0.00891388	0.760441	1.15567	1.0227	0.572511	0.159515	-0.573647	-1.02276	-1.16018	-0.737213	1.14076
POI 3	0.00733769	0.671379	1.03986	0.886082	0.478751	0.164003	-0.489643	-0.897006	-1.05649	-0.663112	1.00904
POI 4	0.00766871	0.675667	1.07054	0.876385	0.457591	-0.139213	-0.523797	-0.910577	-1.09021	-0.682237	1.02668
POI 5	0.00967963	0.542545	0.932249	0.693706	0.344687	-0.153322	-0.46075	-0.781761	-0.984263	-0.607768	0.876163
POI 6	0.00814538	0.613638	0.998322	0.78904	0.402178	-0.149639	-0.482862	-0.840361	-1.03154	-0.641608	0.948535
Mean	0.00250277	0.678033	1.0653	0.894581	0.481262	0.00736993	-0.519425	-0.921671	-1.08475	-0.681499	1.03257
Incus LP	p0	p1	p2	p3	p4	p5	p6	p7	p8	p9	Amplitude
POI 1	-0.0419616	0.930265	1.44119	1.96595	1.45773	0.272447	-1.09851	-2.08626	-1.45751	-1.01973	1.85637
POI 2	-0.0422891	0.949167	1.47016	1.99198	1.46998	0.274949	-1.12349	-2.11643	-1.48731	-1.04053	1.88712
POI 3	-0.0426045	0.933432	1.42781	1.98899	1.49243	0.268856	-1.07299	-2.09314	-1.4322	-1.00403	1.85477
POI 4	-0.0417764	0.933443	1.44516	1.9609	1.45423	0.256602	-1.0913	-2.08252	-1.45707	-1.01686	1.85389
POI 5	-0.0414627	0.932202	1.44526	1.9489	1.4456	0.241178	-1.08262	-2.07241	-1.45428	-1.01205	1.84617
Mean	-0.0420189	0.935702	1.44592	1.97134	1.46399	0.262806	-1.09378	-2.09015	-1.45767	-1.01864	1.85966
Stapes head	p0	p1	p2	p3	p4	p5	p6	p7	p8	p9	Amplitude
POI 1	0	0.743017	1.2348	1.47815	1.27004	0.473957	-0.837129	-1.36011	-1.164	-0.749622	1.42934
POI 2	0	0.802825	1.34103	1.65245	1.46659	0.684933	-0.838219	-1.50229	-1.26443	-0.807311	1.57489
POI 3	0	0.752513	1.24986	1.49634	1.28802	0.489468	-0.821525	-1.36889	-1.17539	-0.755973	1.44256
POI 4	0	0.780466	1.29783	1.51385	1.26422	0.422717	-0.911188	-1.38359	-1.21387	-0.771629	1.47404
POI 5	0	0.683285	1.12715	1.34853	1.15961	0.492641	-0.732103	-1.2446	-1.06439	-0.698176	1.30634
POI 6	0	0.856941	1.4336	1.70963	1.49542	0.602508	-0.976612	-1.54444	-1.33917	-0.84035	1.64944
POI 7	0	0.762818	1.26662	1.50514	1.29064	0.472739	-0.833658	-1.37177	-1.18753	-0.761145	1.45307
POI 8	0	0.708025	1.16867	1.36208	1.13662	0.397544	-0.790064	-1.25187	-1.09605	-0.710738	1.32848
Mean	0	0.761236	1.26495	1.50827	1.2964	0.504563	-0.842562	-1.37845	-1.18811	-0.761868	1.45727
Stapes FP	p0	p1	p2	p3	p4	p5	p6	p7	p8	p9	Amplitude
POI 1	0	0.893678	1.47938	1.60002	1.98406	1.05022	-1.17547	-1.3445	-1.31479	-0.794163	1.69394
POI 2	0	0.667984	1.08865	1.27142	1.48748	0.395137	-0.690585	-1.06376	-0.975472	-0.624576	1.26185
POI 3	0	0.52361	0.849743	1.16797	1.0629	0.939424	-0.536681	-0.974284	-0.781449	-0.527004	1.06705
POI 4	0	0.758637	1.25446	1.50286	1.649	0.494632	-0.837221	-1.27014	-1.13297	-0.70653	1.46406
POI 5	0	0.622734	1.00502	1.15035	1.41466	0.403151	-0.618515	-0.956102	-0.8958	-0.583642	1.1619
POI 6	0	0.660492	1.07414	1.24715	1.43177	0.391689	-0.661269	-1.04818	-0.964446	-0.621595	1.23776
Mean	0	0.687856	1.12523	1.3233	1.50498	0.612375	-0.75329	-1.10949	-1.01082	-0.642918	1.31443

## Sheet: Figure7h
dataset	sample	frequency	intensity	region_of_interest	ossicle	displacement_amplitude_mean	phase	r2	displacement_amplitude_std
		Hz	dB			um			um
09_Fresh3_360_4D_128Hz_120dB_002	fresh3	128	120dB	malleus_UMBO	malleus	2.34643	-0.0569602	0.9994	0.0852561
10_Fresh3_360_4D_128Hz_110dB_002	fresh3	128	110dB	malleus_UMBO	malleus	0.805514	-0.0680953	0.965164	0.034198
09_Fresh3_360_4D_128Hz_120dB_001	fresh3	128	120dB	incus_LP	incus	1.83057	-0.069139	0.998279	0.0890427
10_Fresh3_360_4D_128Hz_110dB_001	fresh3	128	110dB	incus_LP	incus	0.627807	-0.049745	0.933111	0.0249265
09_Fresh3_360_4D_128Hz_120dB_003	fresh3	128	120dB	stapes_FP	stapes	1.88267	-0.0237112	0.944106	0.0214026
10_Fresh3_360_4D_128Hz_110dB_003	fresh3	128	110dB	stapes_FP	stapes	2.22798	-0.019133	0.956765	0.0857368
89_Fresh7_OC_360_4D_SBW_128Hz_110dB_001	fresh7	128	110dB	malleus_UMBO	malleus	1.7549	-0.0198	0.9794	0.0663
90_Fresh7_OC_360_4D_SBW_128Hz_120dB_001	fresh7	128	120dB	malleus_UMBO	malleus	2.9587	-2.0333	0.9873	0.134
89_Fresh7_OC_360_4D_SBW_128Hz_110dB_001	fresh7	128	110dB	malleus_IMJ	malleus	1.2461	-0.9925	0.9728	0.1474
90_Fresh7_OC_360_4D_SBW_128Hz_120dB_001	fresh7	128	120dB	malleus_IMJ	malleus	1.4406	-0.0339	0.9458	0.182
89_Fresh7_OC_360_4D_SBW_128Hz_110dB_001	fresh7	128	110dB	incus_IMJ	incus	1.3809	-0.0168	0.9368	0.1228
90_Fresh7_OC_360_4D_SBW_128Hz_120dB_001	fresh7	128	120dB	incus_IMJ	incus	1.468	-0.0051	0.9871	0.1605
89_Fresh7_OC_360_4D_SBW_128Hz_110dB_001	fresh7	128	110dB	incus_LP	incus	1.2339	-0.009	0.8822	0.0336
90_Fresh7_OC_360_4D_SBW_128Hz_120dB_001	fresh7	128	120dB	incus_LP	incus	1.371	-0.9653	0.8902	0.0468
89_Fresh7_OC_360_4D_SBW_128Hz_110dB_001	fresh7	128	110dB	stapes_HEAD	stapes	0.9548	-0.9815	0.8931	0.2947
90_Fresh7_OC_360_4D_SBW_128Hz_120dB_001	fresh7	128	120dB	stapes_HEAD	stapes	0.8466	-0.9831	0.9392	0.3586
89_Fresh7_OC_360_4D_SBW_128Hz_110dB_001	fresh7	128	110dB	stapes_FP	stapes	1.1759	-0.9571	0.8342	0.8314
90_Fresh7_OC_360_4D_SBW_128Hz_120dB_001	fresh7	128	120dB	stapes_FP	stapes	1.1667	-0.9817	0.8053	0.781
112_Fresh8_OC_360_4D_SBW_128Hz_110dB_001	fresh8	128	110dB	malleus_UMBO	malleus	2.7088	-0.9989	0.991	0.109
113_Fresh8_OC_360_4D_SBW_128Hz_120dB_001	fresh8	128	120dB	malleus_UMBO	malleus	2.7614	-3.0263	0.9789	0.0873
112_Fresh8_OC_360_4D_SBW_128Hz_110dB_001	fresh8	128	110dB	malleus_IMJ	malleus	1.6919	-0.9962	0.9373	0.146
113_Fresh8_OC_360_4D_SBW_128Hz_120dB_001	fresh8	128	120dB	malleus_IMJ	malleus	1.5466	-3.9964	0.958	0.0858
112_Fresh8_OC_360_4D_SBW_128Hz_110dB_001	fresh8	128	110dB	incus_IMJ	incus	1.563	-0.0081	0.9894	0.1212
113_Fresh8_OC_360_4D_SBW_128Hz_120dB_001	fresh8	128	120dB	incus_IMJ	incus	1.7252	-0.0194	0.9868	0.1759
112_Fresh8_OC_360_4D_SBW_128Hz_110dB_001	fresh8	128	110dB	incus_LP	incus	3.0574	-0.9946	0.9343	0.0537
113_Fresh8_OC_360_4D_SBW_128Hz_120dB_001	fresh8	128	120dB	incus_LP	incus	3.7594	-0.0098	0.9826	0.0914
112_Fresh8_OC_360_4D_SBW_128Hz_110dB_001	fresh8	128	110dB	stapes_HEAD	stapes	1.5946	-0.009	0.9748	0.1772
113_Fresh8_OC_360_4D_SBW_128Hz_120dB_001	fresh8	128	120dB	stapes_HEAD	stapes	2.1727	-0.0309	0.9816	0.1289
112_Fresh8_OC_360_4D_SBW_128Hz_110dB_001	fresh8	128	110dB	stapes_FP	stapes	0.7052	-0.0819	0.6763	0.3139
113_Fresh8_OC_360_4D_SBW_128Hz_120dB_001	fresh8	128	120dB	stapes_FP	stapes	1.4908	-0.031	0.9062	0.2356
03_B-Fresh1_OC_360_4D_128Hz_110dB_002	B-fresh1	128	110dB	malleus_UMBO	malleus	1.4356	-0.0552	0.8257	0.0256
04_B-Fresh1_OC_360_4D_128Hz_120dB_002	B-fresh1	128	120dB	malleus_UMBO	malleus	3.0717	-0.0108	0.9287	0.128
03_B-Fresh1_OC_360_4D_128Hz_110dB_002	B-fresh1	128	110dB	malleus_IMJ	malleus	1.521	-0.0292	0.9651	0.1136
04_B-Fresh1_OC_360_4D_128Hz_120dB_002	B-fresh1	128	120dB	malleus_IMJ	malleus	2.5322	-0.0298	0.9527	0.1543
03_B-Fresh1_OC_360_4D_128Hz_110dB_002	B-fresh1	128	110dB	incus_IMJ	incus	1.8018	-0.0066	0.9124	0.1283
04_B-Fresh1_OC_360_4D_128Hz_120dB_002	B-fresh1	128	120dB	incus_IMJ	incus	2.1399	-0.0116	0.9746	0.1803
03_B-Fresh1_OC_360_4D_128Hz_110dB_002	B-fresh1	128	110dB	incus_LP	incus	0.171	-0.9421	0.0088	0.1822
04_B-Fresh1_OC_360_4D_128Hz_120dB_002	B-fresh1	128	120dB	incus_LP	incus	2.7195	-0.9887	0.9358	0.0821
03_B-Fresh1_OC_360_4D_128Hz_110dB_002	B-fresh1	128	110dB	stapes_HEAD	stapes	1.3513	-0.0135	0.9751	0.1037
04_B-Fresh1_OC_360_4D_128Hz_120dB_002	B-fresh1	128	120dB	stapes_HEAD	stapes	1.9633	-0.024	0.9917	0.1386
03_B-Fresh1_OC_360_4D_128Hz_110dB_002	B-fresh1	128	110dB	stapes_FP	stapes	0.9015	-0.0162	0.9032	0.1832
04_B-Fresh1_OC_360_4D_128Hz_120dB_002	B-fresh1	128	120dB	stapes_FP	stapes	1.7482	-0.0404	0.9728	0.3079
144_B-Fresh2_OC_360_4D_SBW_128Hz_110dB_000	B-fresh2	128	110dB	malleus_UMBO	malleus	2.3112	-0.9918	0.9822	0.0817
145_B-Fresh2_OC_360_4D_SBW_128Hz_120dB_000	B-fresh2	128	120dB	malleus_UMBO	malleus	2.7279	-0.0038	0.9933	0.0875
144_B-Fresh2_OC_360_4D_SBW_128Hz_110dB_000	B-fresh2	128	110dB	malleus_IMJ	malleus	1.9238	-0.0004	0.8976	0.2864
145_B-Fresh2_OC_360_4D_SBW_128Hz_120dB_000	B-fresh2	128	120dB	malleus_IMJ	malleus	1.996	-0.0008	0.9614	0.3076
144_B-Fresh2_OC_360_4D_SBW_128Hz_110dB_000	B-fresh2	128	110dB	incus_IMJ	incus	1.6523	-0.0038	0.8632	0.072
145_B-Fresh2_OC_360_4D_SBW_128Hz_120dB_000	B-fresh2	128	120dB	incus_IMJ	incus	1.7322	-0.0021	0.8898	0.071
144_B-Fresh2_OC_360_4D_SBW_128Hz_110dB_000	B-fresh2	128	110dB	incus_LP	incus	1.446	-0.0013	0.9659	0.0451
145_B-Fresh2_OC_360_4D_SBW_128Hz_120dB_000	B-fresh2	128	120dB	incus_LP	incus	1.3093	-0.0135	0.6278	0.0277
144_B-Fresh2_OC_360_4D_SBW_128Hz_110dB_001	B-fresh2	128	110dB	stapes_HEAD	stapes	0.9597	-0.9881	0.9939	0.0604
145_B-Fresh2_OC_360_4D_SBW_128Hz_120dB_001	B-fresh2	128	120dB	stapes_HEAD	stapes	1.1535	-0.9913	0.9841	0.0483
144_B-Fresh2_OC_360_4D_SBW_128Hz_110dB_001	B-fresh2	128	110dB	stapes_FP	stapes	0.8995	-0.9818	0.7154	0.2103
145_B-Fresh2_OC_360_4D_SBW_128Hz_120dB_001	B-fresh2	128	120dB	stapes_FP	stapes	1.1124	-0.0593	0.709	0.1132
62_B-Fresh3_OC_360_4D_SBW_128Hz_110dB_000	B-fresh3	128	110dB	malleus_UMBO	malleus	1.2984	-0.0136	0.9589	0.078
63_B-Fresh3_OC_360_4D_SBW_128Hz_120dB_000	B-fresh3	128	120dB	malleus_UMBO	malleus	2.2069	-1.0079	0.9866	0.1027
62_B-Fresh3_OC_360_4D_SBW_128Hz_110dB_000	B-fresh3	128	110dB	malleus_IMJ	malleus	1.3854	-0.0105	0.9349	0.0752
63_B-Fresh3_OC_360_4D_SBW_128Hz_120dB_000	B-fresh3	128	120dB	malleus_IMJ	malleus	1.4768	-0.0097	0.9461	0.0892
62_B-Fresh3_OC_360_4D_SBW_128Hz_110dB_000	B-fresh3	128	110dB	incus_IMJ	incus	1.0706	-0.9938	0.955	0.1343
63_B-Fresh3_OC_360_4D_SBW_128Hz_120dB_000	B-fresh3	128	120dB	incus_IMJ	incus	1.0319	-0.9992	0.9885	0.1183
62_B-Fresh3_OC_360_4D_SBW_128Hz_110dB_000	B-fresh3	128	110dB	incus_LP	incus	1.2659	-0.9931	0.9609	0.0163
63_B-Fresh3_OC_360_4D_SBW_128Hz_120dB_000	B-fresh3	128	120dB	incus_LP	incus	1.8597	-0.0109	0.9725	0.0158
62_B-Fresh3_OC_360_4D_SBW_128Hz_110dB_001	B-fresh3	128	110dB	stapes_HEAD	stapes	0.9945	-0.9942	0.9407	0.122
63_B-Fresh3_OC_360_4D_SBW_128Hz_120dB_001	B-fresh3	128	120dB	stapes_HEAD	stapes	1.4571	-0.0195	0.9778	0.1143
62_B-Fresh3_OC_360_4D_SBW_128Hz_110dB_001	B-fresh3	128	110dB	stapes_FP	stapes	1.0742	-0.0474	0.8552	0.2158
63_B-Fresh3_OC_360_4D_SBW_128Hz_120dB_001	B-fresh3	128	120dB	stapes_FP	stapes	1.3136	-0.0296	0.9521	0.2278
